# Supplementary material for: Oncologic Outcomes and Safety of Neoadjuvant Treatment with Anthracyclines Versus Anthracycline-Free Regimens in HER2-Positive Early Breast Cancer in a Colombian Cancer Center: An Observational, Analytical, Retrospective Study
Source: Cancers (Basel). 2025 Sep 30;17(19):3190. doi: 10.3390/cancers17193190 (PMC12523524; doi:10.3390/cancers17193190)
Supplement: Supplementary file 1 [file cancers-17-03190-s001.zip]

Archive with 1 entries (1 files):
- cancers-3768015-supplementary.pdf
